# Supplementary material for: P. aeruginosa Mediated Necroptosis in Mouse Tumor Cells Induces Long-Lasting Systemic Antitumor Immunity
Source: Front Oncol. 2021 Feb 12;10:610651. doi: 10.3389/fonc.2020.610651 (PMC7908819; doi:10.3389/fonc.2020.610651)
Supplement: Supplementary file 1 [file Table_1.xlsx]

## Sheet: Table 1
	gene	primers
	TLR4-F	TTCAGAACTTCAGTGGCTGG
	TLR4-F	TGTTAGTCCAGAGAAACTTCCTG
	GAPDH-F	AGGTCGGTGTGAACGGATTTG
	GAPDH-R	TGTAGACCATGTAGTTGAGGTCA
